# Supplementary material for: A prospective cohort analysis from Germany shows transition into adulthood is an underestimated vulnerable period for children with overweight/obesity
Source: Commun Med (Lond). 2025 Oct 30;5:447. doi: 10.1038/s43856-025-01197-8 (PMC12575610; doi:10.1038/s43856-025-01197-8)
Supplement: Supplementary file 4 — Supplementary Data 1 [file 43856_2025_1197_MOESM4_ESM.xlsx]

## Sheet: Tabelle1
Supplementary Data 1: Questionnaires developed by the research team
Question	Answering options
Category: Health burden
Which diseases do you have?	None, Acanthosis, nigricans, Striae distensea, Polycystic ovary syndrome, Gynecomastia, Hypertension, Hyperinsulinemia, Hypercholesterinemia, Dyslipidemia, Hyperuricemia, Hypothyroidism, Epilepsia, Impaired glucose tolerance, Diabetes mellitus (not further specified), Type 1 diabetes, Type 2 diabetes, Genua valga, Genua vara, Enuresis, Autoimmune thyroiditis, Fatty liver disease, Learning disabil…
Since when is this disease known? (asked separately for each disease as stated above)	Enter date
How many drugs do you take regularly? Please also consider medications that need to be injected or inhaled.	1,2,3,4,5 or more
Please indicate the name of drug Nr.1 (both the brand name and the active ingredient, e.g. Ibuhexal and Ibuprofen)! (asked separately for each drug)	Enter text
Since when are you taking drug Nr. 1? (asked separately for each drug)	Enter date
Please briefly explain what drug Nr. 1 was prescribed for! (asked separately for each drug)	Enter text
Things went better with my weight…	During childhood, during adulthood
Have you ever tried to lose weight and if so, how?	Weight-loss medication/appetite suppressants, Participation in a structured lifestyle intervention program, Dietary change with the support of a nutritionist/dietitian, Dietary change on your own initiative, Regular physical activity with a fitness coach/professional support, Regular physical activity on your own initiative, Weight-loss app, Inpatient obesity rehabilitation, Bariatric surgery (sl…
Category: Treatment continuation after transition
Do you go to the doctor regularly, and if so, which kind of doctor do you see regularly?	No, General practitioner, Obesity outpatient clinic, Diabetologist, Gynecologist, Pediatrician, Others (if others, please state in further detail)
How regularly are you seeing your doctor? (asked separately for every specialist as stated above)	More than once a month, Once a month, Every three months, Every six months, Once a year, Less than once a year
How often is overweight addressed as a topic during an appointment with your doctor? (asked separately for every specialist as stated above)	Never, Irregularly, Regularly, Always
Even if you don't go to a general practitioner regularly – do you have a GP?	Yes, No
You have mentioned previously that you do not attend the obesity outpatient clinic anymore. Why do you discontinue treatment in the obesity outpatient clinic?	I have normal weight right now, I do not have time, I did not know there was such a thing, I am reluctant managing my medical appointments, I was dissatisfied with the treatment, The treatment has not shown lasting success, My GP cares about my overweight, I just cannot motivate myself to do it, I feel comfortable with my weight, Other reasons (if others, please state in further detail)
At what age where you last seen by a pediatrician?	Enter number
How often do you forget or omit your medication?	Never, No more than once a week, No more than twice a week, Every other day, More than every other day, I do not take it at all
Category: Transition from pediatric to adult medical care
How did the transition from childhood care to adulthood care take place?	No transfer interventions, Concrete naming of contact persons after coming of age, Joint consultation with pediatrician and physician for adults, Flyers, brochures or technical information by pediatrician, Web-based transition platform, Structured transition program with several of the above mentioned elements, Other (if other, please state in further detail)
Would you have preferred a better transition?	Yes, No
I would find the following aspects helpful:	Concrete naming of contacts after coming of age, Joint consultation with pediatrician and physician for adults, Training program (brochures, flyers, technical information), Web based transition platform, Structured transition program with several of the above mentioned elements, Other (if other, please state in further detail)
