# Supplementary material for: A prospective cohort analysis from Germany shows transition into adulthood is an underestimated vulnerable period for children with overweight/obesity
Source: Commun Med (Lond). 2025 Oct 30;5:447. doi: 10.1038/s43856-025-01197-8 (PMC12575610; doi:10.1038/s43856-025-01197-8)
Supplement: Supplementary file 5 — Supplementary Data 2 [file 43856_2025_1197_MOESM5_ESM.xlsx]

## Sheet: Figure 2
Figure 2: Dynamics of health burden from childhood to adulthood
A
BMI dynamics
	BMI category during adulthood
	Normal weight		Overweight		Obesity class 1		Obesity class 2		Obesity class 3
	Number	Percent	Number	Percent	Number	Percent	Number	Percent	Number	Percent
BMI category during childhood
Normal weight (N=2)	0	0	1	0.5	1	0.5	0	0	0	0
Overweight (N=25)	6	0.24	11	0.44	5	0.2	3	0.12	0	0
Obesity (N=85)	8	0.0941176	23	0.270588	28	0.329412	16	0.188235	10	0.117647
Extreme obesity (N=97)	0	0	13	0.134021	15	0.154639	13	0.134021	56	0.57732
Total: N=209
B
BMI dynamics vs. BMI category during adulthood
	BMI category during adulthood
	Normal weight		Overweight		Obesity class 1		Obesity class 2		Obesity class 3
	Number	Percent	Number	Percent	Number	Percent	Number	Percent	Number	Percent
BMI dynamics
Reduction in BMI category (N=65)	14	0.215385	36	0.553846	15	0.2308	0	0	0	0
Maintenance of BMI category (N=108)	0	0	11	0.101852	28	0.2592	13	0.1203	56	0.5185
Gain in BMI category (N=36)	0	0	1	0.027	6	0.1666	19	0.5277	10	0.2777
Total: N=209
C
Dynamics of glucose metabolism childhood vs. adulthood
	Glucose metabolism during adulthood
	Normal		Prediabetes		Diabetes
	Number	Percent	Number	Percent	Number	Percent
Glucose metabolism during childhood
Normal (N=115)	90	0.782609	21	0.182609	4	0.0347826
Prediabetes (N=18)	9	0.5	3	0.166667	6	0.333333
Diabetes (N=2)	1	0.5	0	0	1	0.5
Total: N=135
D
BMI dynamics vs. glucose dynamics
	Dynamics of glucose metabolism
	Improvement		Stable		Aggravation
	Number	Percent	Number	Percent	Number	Percent
BMI dynamics
Reduction in BMI category (N=42)	4	0.0952381	33	0.785714	5	0.119048
Maintenance of BMI category (N=69)	7	0.101449	42	0.608696	20	0.289855
Gain in BMI category (N=24)	1	0.0416667	17	0.708333	6	0.25
Total: N=135
E
Dynamics of liver enzymes childhood vs. adulthood
	Liver enzymes during adulthood
	Normal		Elevated
	Number	Percent	Number	Percent
Liver enzymes during childhood
Normal (N=72)	63	0.875	9	0.125
Elevated (N=11)	8	0.727273	3	0.272727
Total: N=83
F
BMI dynamics vs. liver enzyme dynamics
	Dynamics of liver enzymes
	Improvement		Stable		Aggravation
	Number	Percent	Number	Percent	Number	Percent
BMI dynamics
Reduction in BMI category (N=27)	3	0.111111	23	0.851852	1	0.037037
Maintenance of BMI category (N=42)	2	0.047619	32	0.761905	8	0.190476
Gain in BMI category (N=14)	3	0.214286	9	0.642857	2	0.142857
Total: N=83
G
Dynamics of blood pressure childhood vs. adulthood
	Blood pressure during adulthood
	Normal		Elevated		Hypertension
	Number	Percent	Number	Percent	Number	Percent
Blood pressure during childhood
Normal (N=59)	46	0.7797	6	0.1017	7	0.1186
Elevated (N=11)	5	0.4545	0	0	6	0.5455
Hypertension (N=61)	34	0.5574	8	0.1311	19	0.3115
Total: N=131
H
BMI dynamics vs. blood pressure dynamics
	Blood pressure dynamics
	Improvement		Stable		Aggravation
	Number	Percent	Number	Percent	Number	Percent
BMI dynamics
Reduction in BMI category (N=41)	18	0.439024	18	0.439024	5	0.121951
Maintenance of BMI category (N=66)	23	0.348485	36	0.545455	7	0.106061
Gain in BMI category (N=24)	6	0.25	11	0.458333	7	0.291667
Total: N=131

## Sheet: Figure 3
Figure 3: Perceived health burden of young adults with childhood onset obesity
A
Health related quality of life
Mobility
	Number	Percent
I have no problems walking around	153	0.757426
I have slight problems walking around	38	0.188119
I have moderate problems walking around	8	0.039604
I have big problems walking around	2	0.00990099
I am not able to walk around	1	0.0049505
Self-care
	Number	Percent
I have no problems washing or dressing myself	193	0.955446
I have slight problems washing or dressing myself	7	0.0346535
I have moderate problems washing or dressing myself	2	0.00990099
I have big problems washing or dressing myself	0	0
I am not able to wash and dress myself	0	0
Usual activities (e.g., work, study, household chores, family or recreational activities)
	Number	Percent
I have no problems in carrying out my daily activities	166	0.821782
I have slight problems in carrying out my daily activities	21	0.10396
I have moderate problems in carrying out my daily activities	9	0.0445545
I have big problems in carrying out my daily activities	6	0.029703
I am not able to carry out my daily activities	0	0
Pain/discomfort
	Number	Percent
I have no pain or discomfort	86	0.425743
I have slight pain or discomfort	85	0.420792
I have moderate pain or discomfort	20	0.0990099
I have big pain or discomfort	10	0.049505
I have extreme pain or discomfort	1	0.0049505
Anxiety/depression
	Number	Percent
I am not anxious or depressed	97	0.480198
I am slightly anxious or depressed	52	0.257426
I am moderately anxious or depressed	31	0.153465
I am very anxious or depressed	18	0.0891089
I am extremely anxious or depressed	4	0.019802
Total: N=202
B
New diagnoses during outpatient visit
	Number	Percent
Fatty liver disease (N=15)	13	0.866667
Hypertension (N=33)	10	0.30303
(Pre)diabetes (N=16)	3	0.1875

## Sheet: Figure 4
Figure 4: Treatment continuation after transition from pediatric obesity outpatient clinic
A
Which kind of doctor do you see regularly?
	Number	Percent
General practitioner	106	0.5072
No doctor	64	0.3062
Other	58	0.2775
Gynecologist	54	0.2584
Obesity outpatient clinic	12	0.0574
Diabetologist	7	0.0335
Pediatrician	0	0
Total: N=209 (multiple answers possible)
B
How often is overweight addressed as a topic at GP visits?
	Number	Percent
Never	36	0.3396
Irregularly	46	0.434
Regularly	17	0.1604
Always	7	0.066
Total: N=106
C
Reasons for treatment discontinuation at specialized obesity care
	Number	Percent
I did not know there was such a thing	35	0.177665
I do not have time	33	0.167513
Other reasons	31	0.15736
I feel comfortable with my weight	29	0.147208
I have normal weight right now	25	0.126904
I am reluctant managing my medical appointments	21	0.106599
My GP cares about my overweight	21	0.106599
The treatment has not shown lasting success	21	0.106599
I just cannot motivate myself to do it	11	0.0558376
I was dissatisfied with the treatment	9	0.0456853
Total: N=197 (multiple answers possible)

## Sheet: Figure 5
Figure 5: Transition and self-responsibility of young adults with childhood onset obesity
A
Transition and self-responsible acting in adult care 1
	Agreement
	Not true at all		Partially true		Completely true
Statement	Number	Percent	Number	Percent	Number	Percent
The transition from pediatric to adult medical care was a perceptible process for me	64	0.316832	66	0.326733	72	0.356436
I don't see much difference between pediatric and adult medical care	65	0.321782	81	0.40099	56	0.277228
I had problems navigating the adult health care system on my own	116	0.574257	62	0.306931	24	0.118812
My parents schedule my doctor's appointments	166	0.821782	30	0.148515	6	0.029703
I know about my diseases	11	0.0545	63	0.3119	128	0.6337
I know why, when and how to take my medication	21	0.104	12	0.0594	169	0.8366
Total: N=202
B
Transition and self-responsible acting in adult care 2
	Agreement
	Not true at all		Partially true		Completely true
Statement	Number	Percent	Number	Percent	Number	Percent
I know whom to address, if I can't reach my doctor	16	0.0792	59	0.2921	127	0.6287
I know how to reach my doctor when needed	9	0.0446	24	0.1188	169	0.8366
Before visiting the doctor I think about what questions I have	18	0.0891	87	0.4307	97	0.4802
I can take care of my doctor's appointments by myself	10	0.0495	23	0.1139	169	0.8366
I have a copy of my surgery records/medical documents at home	60	0.297	59	0.2921	83	0.4109
I always carry my health insurance card with me	8	0.0396	18	0.0891	176	0.8713
I know my allergies and which medication I cannot tolerate	25	0.1238	37	0.1832	140	0.6931
Total: N=202
